# Supplementary material for: A Geographic Assessment of the Global Scope for Rewilding with Wild-Living Horses (Equus ferus)
Source: PLoS One. 2015 Jul 15;10(7):e0132359. doi: 10.1371/journal.pone.0132359 (PMC4503665; doi:10.1371/journal.pone.0132359)
Supplement: S2 Table — Thinned dataset in bold. Feral populations denoted by F, and Semiferal populations denoted by S. (XLSX) [file pone.0132359.s007.xlsx]

## Sheet: Sheet1
AreaID	AreaName	Feral_Semiferal	POINT_X	POINT_Y	MTWeQ	MTDQ	MTWQ	MTCQ	PWeQ	PDQ	PWQ	PCQ
NA001	Chilcotin	F	-123.735	52.0016	125	-22	125	-102	123	47	123	84
NA141	Pokegama-Red Rock Lakes	F	-122.072	41.9651	-6	158	160	-11	181	39	47	160
NA013	Devils Garden	F	-120.785	41.7097	-3	160	161	-10	147	41	50	137
NA140	Paisley Desert	F	-120.449	43.0144	-6	159	162	-11	106	46	59	93
NA142	Big Summit	F	-120.38	44.3772	-30	128	130	-37	204	69	79	178
NA143	Liggett Table	F	-120.075	43.9944	-16	154	158	-22	116	51	62	98
NA144	Murderer's Creek WHT	F	-119.415	44.2067	-29	137	142	-37	137	58	69	121
NA098	Pine Nut Mountains-Lahontan	F	-119.393	39.2052	-2	184	190	-2	75	34	37	75
NA106	Wassuk	F	-118.902	38.7673	-23	122	162	-23	75	44	49	75
NA137	Stinkingwater	F	-118.428	43.6185	-24	164	170	-31	108	44	54	99
NA010	Centennial	F	-117.707	36.1189	34	178	203	23	130	25	30	130
NA007	Nevada Complex	F	-116.871	40.2196	71	192	197	-10	86	40	49	69
NA039	Little Owyhee Complex	F	-116.845	41.6281	-14	171	176	-21	94	41	52	84
NA020	Palm Canyon	F	-116.564	33.7175	104	229	255	95	150	21	46	147
NA031	Four Mile	F	-116.455	44.1482	-29	171	178	-40	215	54	63	203
NA011	Chicargo Valley Complex	F	-115.939	36.2136	84	203	274	64	45	17	30	44
NA002	Alberta1	S	-115.762	52.2557	108	-44	108	-111	259	79	259	80
NA035	Saylor Creek	S	-115.26	42.7758	2	204	212	-5	99	27	35	89
NA201	Alberta2	S	-114.822	50.8297	79	-44	101	-109	216	109	200	129
NA070	Muddy Mountains	F	-114.57	36.2768	108	237	313	89	47	15	31	42
NA006	Cibola-Trigo	F	-114.475	33.2109	315	249	318	125	46	6	32	36
NA036	Challis	F	-114.149	44.2712	101	-36	126	-89	110	73	98	84
NA005	Cerbat	F	-114.149	35.4293	236	169	240	52	84	27	69	73
NA151	Cedar Mountain Complex	F	-112.63	40.3166	80	214	214	-18	101	65	65	68
NA170	Harveys Fear	F	-111.1	37.1883	223	159	232	4	65	28	54	42
NA160	Muddy Creek	F	-111.069	38.7511	199	-28	208	-28	75	35	65	35
NA173	Robbers Roost	F	-110.411	38.5002	175	-18	229	-18	70	37	57	37
NA161	Range Creek Complex	F	-109.851	39.6805	148	-52	199	-52	83	51	71	51
NA004	Bronson Forest	F	-109.592	53.9095	151	-132	151	-155	225	55	225	56
NA186	Salt Wells Creek Complex	F	-108.724	41.8304	88	-71	164	-71	79	38	63	38
NA029	Piceance-Douglas Creek	S	-108.636	39.9393	33	-63	160	-63	122	90	106	90
NA185	McCullough Peaks-Fifteen Mile	F	-108.611	44.3887	113	-55	187	-55	108	21	83	21
NA028	Spring Creek	S	-108.595	37.933	150	124	196	-29	121	68	94	76
NA026	Little Book Cliffs Wild Horse Range	S	-108.435	39.2019	151	-30	200	-30	104	76	87	76
NA037	Pryor Mountain Wild Horse Range	F	-108.308	45.0687	105	-58	180	-58	140	44	98	44
NA129	Carracas Mesa-Jicarilla WHT	F	-107.348	36.8943	184	120	190	-30	132	62	109	90
NA128	Bordo Atravesado	S	-106.63	34.1031	202	67	211	19	175	43	150	50
NA196	Theodore Roosevelt National Park	S	-103.46	46.9547	174	-82	200	-82	195	28	172	28
NA199	Ozark National Scenic Riverways	S	-91.296	37.1815	134	13	240	13	333	217	282	217
NA197	Cumberland Island National Seashore	F	-81.454	30.8541	268	133	270	121	498	210	461	242
SA5	Cotopaxi	S	-78.4031	-0.674878	51	40	51	40	331	150	331	150
NA195	Rachel Carson Site	F	-76.6483	34.7072	253	119	256	80	488	278	463	315
NA194	Shackleford Banks	F	-76.5929	34.6684	253	119	256	80	488	278	463	315
NA193	Currituck Banks	F	-75.8259	36.3715	245	122	249	63	394	247	381	278
NA192	Assateague V	S	-75.3191	37.9354	232	171	236	37	302	236	296	243
NA191	Assateague M	F	-75.178	38.1598	230	170	234	35	308	244	304	255
SA8	Torres del Paine National Park	S	-72.995	-51.0423	64	71	108	19	232	169	185	196
SA6	Ilano Region	S	-70.9164	4.78368	254	274	279	254	897	97	156	897
SA7	Hato el Frio	F	-68.9036	7.76197	265	276	287	265	778	31	147	778
SA3	Tierra del Fuego National Park	S	-68.5117	-54.647	32	16	66	-5	178	127	163	151
SA2	Bosque Petrificado Jaramillo M.N.	S	-68.0749	-47.7176	56	143	172	51	78	42	46	70
SA1	Tornquist National Park	S	-62.0073	-38.0278	187	59	191	59	249	99	232	99
SA4	Lavrado	F	-60.1965	4.37439	241	243	250	239	488	67	144	466
NA003	Sable Island	F	-59.8973	43.9321	27	110	159	-5	430	300	321	385
EU035	Connemara NP	S	-9.90331	53.5381	53	95	129	46	432	230	313	388
EU064	Galicia22	F	-8.93239	42.685	96	175	178	88	518	133	155	475
EU055	Galicia13	F	-8.82088	42.0456	94	179	181	86	611	119	137	607
EU058	Galicia16	F	-8.73749	42.3167	99	186	187	91	595	126	144	579
EU056	Galicia14	F	-8.61253	42.112	105	195	195	98	550	108	127	536
EU062	Galicia20	F	-8.59977	42.5167	99	188	189	92	551	129	149	525
EU063	Galicia21	F	-8.4692	42.6098	85	181	183	79	569	143	160	549
EU061	Galicia19	F	-8.3953	42.4857	68	168	170	62	598	149	161	587
EU057	Galicia15	F	-8.35716	42.1649	85	189	190	78	547	120	133	536
EU060	Galicia18	F	-8.34725	42.3404	68	170	171	63	600	145	157	591
EU059	Galicia17	F	-8.24528	42.2586	75	184	185	69	524	125	137	512
EU053	Galicia11	F	-8.11737	41.9902	64	176	177	57	550	120	129	547
EU054	Galicia12	F	-8.03152	41.8522	58	172	173	51	555	120	127	554
EU015	Galicia1	S	-7.9935	43.702	88	168	172	82	412	143	164	376
EU044	Galicia2	F	-7.95143	43.4442	83	169	172	78	431	144	163	399
EU052	Galicia10	F	-7.95056	42.9325	76	173	175	73	467	137	153	445
EU051	Galicia9	F	-7.92886	43.1598	78	171	174	74	455	140	157	430
EU045	Galicia3	F	-7.77724	43.5887	89	172	176	83	395	137	157	360
EU046	Galicia4	F	-7.71354	43.4933	70	162	165	66	434	151	167	402
EU049	Galicia7	F	-7.59911	43.2779	79	174	177	74	396	133	149	367
EU048	Galicia6	F	-7.51696	43.4112	68	165	168	64	415	146	162	384
EU047	Galicia5	F	-7.49888	43.6144	86	174	177	81	371	136	154	335
EU050	Galicia8	F	-7.36374	43.2867	75	175	177	70	372	130	146	341
EU004	Faia Brava Reserve	S	-7.09511	40.9346	70	218	218	70	330	57	57	330
EU078	Asturias2	S	-7.01485	43.2346	60	169	170	55	361	134	146	329
EU016	Asturias1	S	-6.90552	43.3914	65	169	170	60	347	140	153	309
EU080	Asturias4	S	-6.83353	43.0785	63	178	179	58	321	117	129	291
EU005	Campanarios de Azaba Reserve	S	-6.79844	40.4979	62	207	208	54	323	59	61	318
EU079	Asturias3	S	-6.67623	43.3425	91	171	173	63	327	138	150	286
EU081	Asturias5	S	-6.53711	43.0063	34	154	154	28	351	148	155	318
EU088	Asturias10	S	-6.51344	43.5103	115	186	189	88	294	129	144	243
EU013	Donana_AIII	S	-6.48476	37.0066	124	244	246	115	228	15	22	208
EU087	Asturias9	S	-6.40573	43.3782	82	164	166	53	325	152	162	276
EU084	Asturias6	S	-6.36602	43.0741	13	135	135	7	387	173	177	354
EU082	Donana_BIII	S	-6.34959	37.0319	123	245	248	115	231	15	22	212
EU086	Asturias8	S	-6.33913	43.3422	82	164	166	53	325	152	162	276
EU089	Asturias11	S	-6.28834	43.4739	92	168	170	63	318	153	164	261
EU085	Asturias7	S	-6.18327	43.1341	57	151	151	26	335	156	163	292
EU090	Asturias12	S	-5.94902	43.0831	34	131	132	1	364	179	181	324
EU092	Asturias14	S	-5.91572	43.2994	106	178	180	77	281	148	156	213
EU091	Asturias13	S	-5.87817	43.2009	85	167	169	54	292	152	159	229
EU100	Asturias22	S	-5.70104	43.507	122	185	188	94	283	144	157	213
EU093	Asturias15	S	-5.65145	43.0811	40	138	138	7	331	174	176	283
EU094	Asturias16	S	-5.4298	43.2954	90	169	171	58	288	155	164	220
EU095	Asturias17	S	-5.17698	43.1501	57	148	149	22	304	167	170	247
EU096	Asturias18	S	-5.02893	43.143	64	152	153	28	296	165	168	238
EU097	Asturias19	S	-4.89193	43.2569	85	164	165	52	300	162	171	238
EU099	Asturias21	S	-4.82496	43.4122	98	171	173	65	302	160	173	237
EU031	Mynydd Preseli	S	-4.75048	51.9593	68	100	143	38	345	186	208	297
EU098	Asturias20	S	-4.67061	43.2955	89	166	168	55	300	161	171	238
EU032	Snowdonia	F	-3.99536	53.132	26	114	129	17	445	243	267	395
EU023	Dartmoor	S	-3.90158	50.5736	42	129	145	33	400	205	213	382
EU024	Exmoor	S	-3.6607	51.1408	39	131	146	30	462	240	257	428
EU030	Brecon Beacon National Park	S	-3.45093	51.8839	25	125	139	16	510	265	284	472
EU014	Pancorbo	S	-3.25013	42.7571	87	178	180	53	251	143	152	230
EU022	New Forest	S	-1.58762	50.8598	54	145	161	44	259	152	155	232
EU026	Stodmarsh Natural Nature Reserve	S	1.19329	51.3133	113	63	163	44	189	121	151	142
EU001	Camargue	S	4.56807	43.5038	149	219	219	67	241	97	97	178
EU040	Oostvaardersplassen	S	5.34549	52.4495	103	46	159	26	230	148	214	189
EU003	Dülmen	S	7.12965	51.8412	166	53	166	22	229	166	229	197
EU019	Tærø	S	12.0828	54.9545	155	26	157	8	176	108	171	115
AF1	Namib Naukluft National Park	S	16.0681	-26.5346	163	156	195	117	26	8	13	13
AF2	Fish River Canyon	F	17.459	-27.9006	226	151	242	142	32	7	19	10
AF5	Botrivier Lagoon	F	19.0982	-34.3468	126	194	194	126	264	65	65	264
EU043	Lake Pape	S	21.0758	56.18	85	7	159	-21	250	104	204	146
EU007	Axios	S	22.7189	40.5486	119	249	254	63	142	73	77	123
EU009	Roztocze National Park	S	22.9836	50.5944	168	-23	168	-35	232	80	232	85
EU006	Danub Delta	F	29.2445	45.2959	196	14	215	8	123	82	118	90
AF4	Kaapsehoop	S	30.7667	-25.5833	200	129	200	129	493	43	493	43
EU042	Vodny Island	S	42.4951	46.4765	210	-22	230	-29	132	83	129	97
AS3	Delft Island	F	79.6906	9.51358	267	290	296	260	755	40	114	619
PR02	Takhin Tal Nature Reserve	F	93.2817	45.2951	196	-137	196	-137	56	3	56	3
PR03	Hustai National Park	F	93.6728	47.9709	196	-182	196	-229	60	2	60	3
AS2	Dibru-Saikhowa National Park	F	95.3449	27.6708	275	179	275	168	1541	95	1380	138
OC27	WA2	F	119.016	-24.8279	298	226	303	138	107	13	94	51
OC29	WA4	F	127.009	-20.0273	313	219	321	200	201	10	142	13
OC26	WA1	F	127.469	-31.3514	128	207	219	119	77	49	52	72
OC28	WA_NT	F	128.825	-15.3782	305	244	319	244	553	6	208	6
OC36	NT_SA7	F	129.241	-25.2605	274	144	280	125	114	39	108	44
OC37	NT_SA8	F	129.491	-27.0294	271	138	271	122	79	34	79	38
OC41	Bathurst Island	F	130.324	-11.6068	278	248	284	248	1126	13	545	13
OC42	Melville Island	F	130.955	-11.5463	277	248	285	248	1035	12	450	12
AS1	Cape Toi	S	131.331	31.3767	229	89	260	89	1068	259	858	259
OC35	NT_SA6	F	131.482	-23.3935	272	151	280	131	139	39	135	45
OC38	NT_SA9	F	133.801	-27.0761	276	146	283	128	84	26	73	29
OC33	NT_SA4	F	134.963	-21.0114	295	180	295	161	217	17	217	18
OC34	NT_SA5	F	135.621	-23.2062	284	160	293	140	147	30	138	34
OC43	Vanderlin Island	F	137.019	-15.7166	294	224	303	224	804	5	360	5
OC59	QLD20	F	138.495	-24.0058	300	173	308	155	98	22	90	26
OC31	NT_QLD	F	139.141	-17.701	292	225	300	211	594	6	358	7
OC40	NT_SA11	F	139.449	-30.1877	269	113	269	113	83	36	83	36
OC39	SA_QLD	F	140.26	-26.9887	294	158	301	141	72	23	67	26
OC60	QLD21	F	142.187	-24.8997	292	165	300	147	132	32	129	34
OC03	QLD1	F	142.239	-12.2567	272	247	278	243	1243	15	767	20
OC63	QLD24	F	142.24	-28.4767	279	174	287	125	99	41	87	50
OC62	QLD23	F	142.75	-27.2566	289	153	297	136	113	36	96	44
OC04	QLD2	F	144.292	-14.3903	273	233	278	227	854	18	517	30
OC45	QLD6	F	144.724	-20.5126	275	182	275	167	348	29	348	36
OC61	QLD22	F	144.725	-24.773	274	154	281	137	213	51	202	58
OC24	Barmah State Park	F	144.992	-35.9411	123	223	223	91	131	88	88	124
OC65	QLD26	F	145.23	-28.2876	270	139	278	123	155	52	137	60
OC05	QLD3	F	145.58	-16.7835	252	215	255	194	1183	122	968	157
OC06	QLD4	F	145.748	-17.2718	239	199	242	175	1403	189	1098	253
OC44	QLD5	F	146.071	-19.1388	242	171	246	161	472	44	428	51
OC64	QLD25	F	146.223	-26.7737	268	141	276	124	193	55	178	60
OC23	Bogong High_ Dinner Plain	F	147.339	-37.0467	54	142	143	26	376	208	223	358
OC47	QLD8	F	147.383	-20.8154	263	179	263	166	367	40	367	52
OC50	QLD11	F	147.983	-25.2662	250	128	250	112	296	81	296	91
OC46	QLD7	F	148.148	-20.4495	258	184	262	174	529	54	503	72
OC18	Talbingo Dam	F	148.204	-35.7836	40	163	165	31	460	217	227	448
OC13	Kusciuszko National Park	F	148.278	-36.8364	96	137	157	41	309	208	217	259
OC16	Southern Kusciuszko	F	148.564	-36.2567	47	138	140	16	481	246	250	448
OC15	Northern Kusciuszko	F	148.64	-35.5965	24	147	147	17	446	237	237	430
OC48	QLD9	F	149.725	-23.2586	260	169	260	157	362	77	362	83
OC12	Blue Mountains NP & Kanangara-Boyd NP	F	150.26	-33.8381	203	97	206	87	338	144	323	173
OC49	QLD10	F	150.478	-22.6269	261	186	264	178	503	88	480	118
OC55	QLD16	F	150.505	-26.2756	251	136	251	123	277	101	277	105
OC51	QLD12	F	150.599	-24.6373	250	148	250	135	295	89	295	95
OC58	QLD19	F	151.235	-28.3368	247	115	247	115	247	105	247	105
OC10	Barrington Tops NP	F	151.557	-32.0803	170	68	172	60	425	215	407	250
OC52	QLD13	F	151.74	-25.1186	240	149	240	138	429	122	429	136
OC09	Oxley Wild River NP	F	152.043	-30.8906	213	108	213	99	382	113	382	127
OC56	QLD17	F	152.085	-27.2822	225	124	225	114	382	130	382	141
OC07	Guy Fawkes River Natinal Park	F	152.215	-29.9684	207	103	207	94	463	130	463	141
OC11	Myall Lakes NP	F	152.24	-32.4259	223	135	223	129	429	215	361	293
OC53	QLD14	F	152.248	-25.4533	247	161	247	152	445	123	445	136
OC54	QLD15	F	152.818	-25.9547	247	167	249	159	502	159	489	195
OC57	QLD18	F	152.919	-27.7716	244	152	244	143	379	127	379	149
OC08	Yurangir National Park	F	153.271	-29.7459	221	150	232	143	530	194	454	272
OC02	Aupouri	F	172.972	-34.7139	126	194	197	126	367	201	211	367
OC01	Kaimanarwa	F	175.765	-39.456	52	123	137	45	410	294	303	406
PR04	Khomiin Tal	F	106.188	47.9654	159	-168	159	-205	174	7	174	7
